# Supplementary material for: Control and Prevention of SARS-CoV-2 Outbreaks among Healthcare Workers from 129 Healthcare Facilities in Mexico
Source: Int J Environ Res Public Health. 2021 Nov 10;18(22):11772. doi: 10.3390/ijerph182211772 (PMC8625209; doi:10.3390/ijerph182211772)
Supplement: Supplementary file 1 [file ijerph-18-11772-s001.zip]

Archive with 1 entries (1 files):
- ijerph-1388989-supplementary.pdf
